# Supplementary material for: Phylogeny based discovery of regulatory elements
Source: BMC Bioinformatics. 2006 May 22;7:266. doi: 10.1186/1471-2105-7-266 (PMC1525002; doi:10.1186/1471-2105-7-266)
Supplement: Additional File 1 — Significantly conserved hexamers, Lists all hexamers that are conserved a significant fraction of the time. [file 1471-2105-7-266-S2.txt]

CGGGTA
GGGTAA
CACGTG
ACGCGT
CTCATC
ACCCGG
CATCGC
CGATGA
AGCCGC
ACCCGC
CTCGAG
CGCGTC
AAGGGG
AACGCG
CGCGAA
GCCGCC
CATCTC
ACGCGA
CCCTTA
CGGCTA
CCCGGA
AGGGGC
CCGCCG
ACCCGA
GAGTCA
CTTATC
AAACGA
CACCCG
CCGCGG
ACGTGA
CAGGGG
CCCCGC
TCGAGA
CACCCA
ATGAGC
GCGAAA
ATGCAT
GCGCGA
CGAAAA
AGGGTA
AAAGGG
ACCCCT
CCCCTA
TATGCA
GGTAAC
CCGCGC
CGCGGC
AGGGGA
CCCGCG
GCCACC
CGCGCG
AGTCAT
ATCGCA
CACAAA
CCGATA
CCCGGC
CGCGGA
TACGTA
CGCGAC
AGGGTC
AGATCT
AAGGGT
AGGCAC
ATGCAA
CCCTAA
AGCGCG
CGCCGA
CGCGTA
CGCGCC
ATCTCA
AACGAG
CGGCCG
CGGCGC
CCACCC
ATGAGA
CGTTTA
GGGGCA
ATCGGA
GTGTCA
CCCCAC
CCGCCC
ACCCCG
TCGCGA
GCGTCA
CCCGCC
CCCGGG
CGATGC
GATGAC
GCCCCC
CGACGC
CGATAA
CGGAAA
CGCGAG
CCCCTC
CCCCGG
CAGATC
AGCTCA
CGTGAC
CGTCGC
AAGGGA
CGCCGC
CGCCAC
CCTTAA
GGACCC
CCTCGA
AGGGAT
GCCGCA
ATCGCG
AGCCAC
GGGGTA
AACCCC
AATGCA
CCGAAA
CGCGCA
CCCGAA
ATCACG
CGCCCG
GTGGCA
ACCCTG
CTCGAA
ATGCGA
CCCTGA
CGCCCA
ACGCGC
GGGTGA
CCCGCA
CGCAAA
CTCCCC
AGATGA
ACGAAA
CCGGGC
CACCCC
TGTACA
CATCGG
GCCACA
CCGGAA
GACTCA
ACGTGC
CGAGAA
CACGAA
ATAAGG
CCGCGA
CGTTTC
CCGTGC
AGCGGG
CTTGGC
AGGGGG
GTCCGA
GCACCC
GGCTAA
CGGGTC
GACTCC
AGCCCC
TCGGAA
ACCCGT
CAGCCG
GGCTGA
CCGCAC
GACACA
GTTTCA
GGAAAA
ACTCCG
CAAGGG
CGGGCC
GGCCGA
CGCCAA
AACCCG
ATTACC
ATCTCG
CCGAGA
GGCGCA
GCGCGC
AACCCT
CTACCC
ACGTGG
AAGCCG
CCCCCG
ATGCGG
GCAAAA
CATCCC
CCACCG
CCGGAG
GGCCCC
ACCGCG
CATCGA
ACGGCG
GGCAAA
AGATCA
ACACGA
TCCGAA
ACACGT
GTGAAA
CGGAAC
ATACGA
ACACCC
CCCTCG
GATCTA
AGCGCC
GGGCGA
CCCGAG
GCGCCA
CGTCAC
GTAAAC
AATGAC
TGCAAA
GTGACA
AACGCC
ACGCCA
AGATCC
ATCGCC
ACACAA
ACCCTC
CACGCG
CTCCGA
CTCGGC
CCCCAG
CCACAC
ATAGGG
