# Supplementary material for: Phylogeny based discovery of regulatory elements
Source: BMC Bioinformatics. 2006 May 22;7:266. doi: 10.1186/1471-2105-7-266 (PMC1525002; doi:10.1186/1471-2105-7-266)
Supplement: Additional File 2 — Binding Site Predictions, Lists all count matrices for binding sites predictions that do not match known sites. [file 1471-2105-7-266-S3.txt]

>Motif 1
A	C	G	T
0	0	4	0
0	1	5	0
5	1	0	0
0	6	0	0
0	6	0	0
0	6	0	0
0	0	1	1

>Motif 2
A	C	G	T
1	0	0	0
5	0	0	0
0	0	6	0
0	0	6	0
0	0	6	0
4	0	1	1
0	0	0	5
0	0	1	0

>Motif 3
A	C	G	T
1	0	0	0
0	11	0	1
1	10	1	1
0	12	1	0
0	0	12	1
11	1	1	0
11	0	1	0
1	0	0	0

>Motif 4
A	C	G	T
7	0	0	0
0	1	0	7
1	0	7	0
1	7	0	0
1	0	7	0
7	0	1	0
0	0	0	1

>Motif 5
A	C	G	T
1	1	0	0
0	7	0	0
0	7	0	0
0	7	0	0
0	0	1	6
1	0	5	1
5	0	0	0

>Motif 6
A	C	G	T
0	0	0	2
0	0	2	0
0	0	0	2
2	0	0	0
0	2	0	0
2	0	0	0

>Motif 7
A	C	G	T
0	3	0	0
0	0	0	4
0	1	0	3
0	0	4	0
0	0	4	0
0	4	0	0
0	0	1	0

>Motif 8
A	C	G	T
0	1	0	0
0	0	6	0
0	0	6	0
0	5	1	0
0	1	0	5
1	0	5	0
5	0	0	0

>Motif 9
A	C	G	T
0	1	0	0
0	6	1	0
0	0	7	0
0	1	6	0
0	0	7	0
0	6	0	1
0	5	1	0

>Motif 10
A	C	G	T
0	1	0	0
0	1	6	0
0	0	7	1
0	7	1	0
0	7	0	1
0	0	8	0
7	0	0	0
0	0	1	0

>Motif 11
A	C	G	T
0	1	0	0
6	0	0	1
0	0	0	9
0	9	0	0
1	0	1	7
0	9	0	0
1	0	7	0
1	0	1	0

>Motif 12
A	C	G	T
0	0	1	0
1	13	0	0
1	13	1	0
1	13	1	0
0	13	1	1
1	12	1	1
0	0	13	1
0	1	0	0

>Motif 13
A	C	G	T
8	0	0	0
1	7	0	1
7	1	1	0
0	9	0	0
1	0	8	0
8	0	0	1
1	0	0	0

>Motif 14
A	C	G	T
1	1	0	0
0	7	0	0
0	8	0	0
0	8	0	0
0	1	1	6
0	7	0	1
0	0	6	0
1	0	0	0

>Motif 15
A	C	G	T
1	0	0	0
0	10	1	0
0	10	1	1
0	11	1	0
0	1	11	0
10	1	1	0
1	0	10	0
1	0	0	0

>Motif 16
A	C	G	T
0	0	1	0
0	6	0	1
0	0	7	0
0	1	0	6
0	6	1	0
6	0	1	0
0	6	0	0

>Motif 17
A	C	G	T
6	0	0	0
5	0	1	1
0	7	0	0
0	1	6	0
0	7	0	0
0	6	1	0
1	0	0	0

>Motif 18
A	C	G	T
0	1	0	0
7	0	0	0
1	0	1	6
0	8	0	0
0	0	8	0
0	8	0	0
1	5	1	0
0	1	0	0

>Motif 19
A	C	G	T
0	0	0	1
0	7	0	0
0	1	1	7
0	8	0	1
0	0	9	0
0	0	9	0
0	7	1	0
0	1	1	0

>Motif 20
A	C	G	T
0	7	0	0
0	7	0	0
0	7	0	0
0	6	1	0
4	1	1	1
0	1	6	0

>Motif 21
A	C	G	T
4	0	0	1
1	0	0	5
6	0	0	0
1	0	5	0
0	0	6	0
0	0	6	0
0	0	1	0

>Motif 22
A	C	G	T
0	0	0	2
2	0	0	0
0	2	0	0
0	0	2	0
0	0	0	2
2	0	0	0

>Motif 23
A	C	G	T
3	0	0	0
0	0	3	0
0	1	2	0
0	3	0	0
3	0	0	0
0	3	0	0

>Motif 24
A	C	G	T
0	1	0	0
0	8	0	0
0	8	0	0
0	7	0	1
0	0	1	7
6	0	1	1
6	0	0	1

>Motif 25
A	C	G	T
0	0	0	1
0	6	0	0
1	1	4	0
0	1	5	0
0	6	0	0
0	6	0	0
0	0	5	0

>Motif 26
A	C	G	T
0	0	1	0
0	6	0	1
0	0	8	0
6	1	1	0
0	7	0	1
0	0	8	0
0	7	0	0
0	0	1	0

>Motif 27
A	C	G	T
0	0	1	0
0	7	0	0
1	0	7	0
0	1	1	6
0	8	0	0
1	0	7	0
0	7	0	0
0	0	1	0

>Motif 28
A	C	G	T
0	1	0	0
0	7	0	3
1	22	0	0
1	2	3	17
0	23	0	0
0	0	23	0
22	0	0	0
7	0	6	0

>Motif 29
A	C	G	T
1	0	0	0
0	2	0	7
0	18	1	0
2	1	17	0
0	18	2	0
0	18	2	0
0	19	0	0
2	0	9	0
0	0	1	0

>Motif 30
A	C	G	T
0	0	1	0
5	0	0	4
0	0	0	11
11	0	0	0
9	0	2	0
0	0	11	0
0	0	10	0
0	0	2	0

>Motif 31
A	C	G	T
3	0	7	7
2	2	22	1
2	29	0	0
0	30	1	0
1	30	0	0
0	30	1	0
0	2	0	12
1	1	1	1

>Motif 32
A	C	G	T
5	0	0	6
21	0	0	1
0	0	0	23
0	0	23	0
0	23	0	0
22	0	1	0
7	0	0	5
1	0	0	0

>Motif 33
A	C	G	T
0	6	0	6
32	0	0	0
0	0	32	0
31	1	0	0
0	0	0	32
0	31	1	0
8	6	0	6
